# Supplementary material for: Strategy for Managing Industrial Anaerobic Sludge through the Heterotrophic Cultivation of Chlorella sorokiniana: Effect of Iron Addition on Biomass and Lipid Production
Source: Bioengineering (Basel). 2021 Jun 10;8(6):82. doi: 10.3390/bioengineering8060082 (PMC8228024; doi:10.3390/bioengineering8060082)
Supplement: Supplementary file 1 [file bioengineering-08-00082-s001.zip]

Archive with 1 entries (1 files):
- bioengineering-1216719-supplementary.pdf
